# Supplementary material for: Contextualizing sacrificial dilemmas within Covid-19 for the study of moral judgment
Source: PLoS One. 2022 Aug 22;17(8):e0273521. doi: 10.1371/journal.pone.0273521 (PMC9394814; doi:10.1371/journal.pone.0273521)
Supplement: S1 Data — (XLSX) [file pone.0273521.s001.xlsx]

## Sheet: Study 1
Type of dilemma	Moral judgment task	Choice of action task	Plausibility/ scenario	Typicality/ scenario	Factuality/ scenario	Plausibility of stated consequences	Age	Gender	Loss of a close relative or friend to COVID-19
Contextualized within COVID	1	1	6	6	6	6	22	Male	No
Contextualized within COVID	4	1	6	6	6	6	58	Female	No
Contextualized within COVID	6	6	6	6	6	6	58	Male	No
Contextualized within COVID	5	4	6	6	6	6	18	Female	No
Contextualized within COVID	3	4	4	6	6	4	34	Male	No
Contextualized within COVID	6	6	6	6	6	6	54	Female	No
Contextualized within COVID	4	4	1	5	5	4	38	Female	No
Contextualized within COVID	1	1	6	6	6	4	28	Male	No
Contextualized within COVID	1	1	5	4	6	3	26	Female	No
Contextualized within COVID	4	4	4	4	4	6	32	Female	No
Contextualized within COVID	1	3	6	6	6	5	47	Female	No
Contextualized within COVID	1	5	5	5	5	3	22	Female	No
Contextualized within COVID	4	4	5	5	5	5	20	Female	No
Contextualized within COVID	1	3	4	6	6	4	35	Female	No
Contextualized within COVID	5	4	5	2	6	1	21	Female	No
Contextualized within COVID	4	5	6	6	6	6	38	Female	No
Contextualized within COVID	4	4	6	6	6	3	37	Female	No
Contextualized within COVID	4	5	6	6	6	2	25	Female	No
Contextualized within COVID	5	4	6	6	5	5	51	Female	No
Contextualized within COVID	6	6	6	6	6	5	24	Male	No
Contextualized within COVID	3	4	6	6	5	5	39	Female	No
Contextualized within COVID	6	6	6	6	5	4	24	Male	No
Contextualized within COVID	3	2	4	4	5	4	19	Female	No
Contextualized within COVID	2	2	6	6	6	5	19	Female	No
Contextualized within COVID	4	4	6	4	6	3	28	Female	No
Contextualized within COVID	5	5	6	6	6	5	23	Female	No
Contextualized within COVID	4	4	3	2	4	3	54	Female	No
Contextualized within COVID	4	4	5	6	6	2	20	Female	No
Contextualized within COVID	4	5	6	6	6	5	47	Female	No
Contextualized within COVID	2	3	6	6	6	5	22	Female	No
Contextualized within COVID	4	5	5	5	5	4	35	Female	No
Contextualized within COVID	3	3	5	5	4	1	22	Female	No
Contextualized within COVID	1	3	4	6	6	2	23	Female	No
Contextualized within COVID	4	5	6	5	6	4	21	Female	No
Contextualized within COVID	5	6	6	6	6	6	19	Female	No
Contextualized within COVID	1	2	3	6	6	4	41	Female	No
Contextualized within COVID	3	4	6	6	6	3	21	Female	No
Contextualized within COVID	4	4	6	6	4	1	27	Female	No
Contextualized within COVID	1	3	6	6	6	4	21	Female	No
Contextualized within COVID	5	5	6	6	6	4	22	Female	No
Contextualized within COVID	2	2	5	6	6	3	33	Female	No
Contextualized within COVID	4	5	6	5	6	5	42	Female	No
Contextualized within COVID	6	4	6	6	6	4	29	Female	No
Contextualized within COVID	6	6	6	6	4	6	53	Female	No
Contextualized within COVID	3	6	6	6	6	3	26	Female	No
Contextualized within COVID	3	3	4	6	6	3	25	Female	No
Contextualized within COVID	4	5	6	6	6	6	21	Female	No
Contextualized within COVID	4	5	6	6	6	4	23	Female	No
Contextualized within COVID	2	3	6	4	6	3	26	Male	No
Contextualized within COVID	5	5	6	6	5	4	19	Female	No
Contextualized within COVID	1	1	6	6	6	1	29	Female	No
Contextualized within COVID	4	4	6	6	6	5	24	Female	No
Contextualized within COVID	3	3	6	6	6	2	21	Female	No
Contextualized within COVID	3	3	3	2	1	4	45	Female	No
Contextualized within COVID	5	5	6	6	6	3	41	Female	No
Contextualized within COVID	1	1	6	6	6	1	57	Female	No
Contextualized within COVID	4	4	2	5	2	4	29	Male	No
Contextualized within COVID	2	2	6	6	6	4	20	Female	No
Contextualized within COVID	4	4	6	5	5	2	28	Female	No
Contextualized within COVID	5	5	6	4	6	4	29	Female	No
Contextualized within COVID	4	4	4	6	6	4	19	Female	No
Contextualized within COVID	1	6	6	6	6	4	32	Female	No
Contextualized within COVID	5	5	3	6	6	3	23	Female	No
Contextualized within COVID	2	2	5	5	3	3	19	Female	No
Contextualized within COVID	5	5	6	6	6	4	25	Female	No
Contextualized within COVID	4	6	4	1	6	6	30	Female	No
Contextualized within COVID	5	4	5	6	4	2	22	Female	No
Contextualized within COVID	1	4	6	6	6	3	19	Female	No
Contextualized within COVID	6	4	4	5	4	3	25	Male	No
Contextualized within COVID	1	3	6	6	3	4	27	Female	No
Not contextualized within Covid	5	4	5	5	4	5	22	Female	No
Not contextualized within Covid	2	4	5	6	6	4	25	Female	No
Not contextualized within Covid	5	6	3	3	4	3	21	Female	No
Not contextualized within Covid	3	3	3	2	1	2	35	Female	No
Not contextualized within Covid	2	2	3	3	3	3	32	Female	No
Not contextualized within Covid	2	5	6	6	6	4	27	Female	No
Not contextualized within Covid	6	6	5	4	3	5	48	Male	No
Not contextualized within Covid	6	6	6	5	3	2	39	Female	No
Not contextualized within Covid	3	3	6	4	3	3	40	Female	No
Not contextualized within Covid	3	5	1	1	1	1	60	Female	No
Not contextualized within Covid	4	1	6	6	6	4	54	Female	No
Not contextualized within Covid	3	3	6	6	6	2	23	Female	No
Not contextualized within Covid	2	6	6	6	6	5	29	Female	No
Not contextualized within Covid	2	4	3	2	4	2	30	Female	No
Not contextualized within Covid	5	4	3	4	6	2	19	Female	No
Not contextualized within Covid	3	5	6	6	6	3	22	Female	No
Not contextualized within Covid	4	6	6	6	6	6	36	Female	No
Not contextualized within Covid	3	6	3	5	5	3	19	Female	No
Not contextualized within Covid	2	2	6	6	3	2	45	Male	No
Not contextualized within Covid	6	6	4	6	4	2	33	Female	No
Not contextualized within Covid	2	5	5	5	5	5	38	Female	No
Not contextualized within Covid	5	5	6	6	5	2	20	Female	No
Not contextualized within Covid	5	5	4	3	4	3	21	Female	No
Not contextualized within Covid	1	1	4	3	2	6	22	Female	No
Not contextualized within Covid	1	6	6	6	6	4	20	Female	No
Not contextualized within Covid	5	4	3	5	6	6	19	Female	No
Not contextualized within Covid	3	4	3	4	4	5	57	Female	No
Not contextualized within Covid	4	3	6	5	4	6	32	Female	No
Not contextualized within Covid	3	3	2	1	4	3	21	Female	No
Not contextualized within Covid	1	6	5	1	1	2	40	Female	No
Not contextualized within Covid	3	3	4	5	6	5	35	Female	No
Not contextualized within Covid	6	6	6	6	6	5	40	Female	No
Not contextualized within Covid	3	4	6	5	5	3	22	Female	No
Not contextualized within Covid	3	5	3	6	6	4	21	Female	No
Not contextualized within Covid	5	5	6	6	6	3	19	Female	No
Not contextualized within Covid	6	6	6	6	6	6	20	Female	No
Not contextualized within Covid	3	3	4	4	4	4	29	Female	No
Not contextualized within Covid	2	6	6	6	6	6	24	Female	No
Not contextualized within Covid	1	1	3	3	3	3	47	Female	No
Not contextualized within Covid	6	6	6	6	5	6	59	Female	No
Not contextualized within Covid	3	3	6	3	3	3	21	Female	No
Not contextualized within Covid	1	1	4	4	6	4	30	Female	No
Not contextualized within Covid	3	2	2	3	3	1	23	Female	No
Not contextualized within Covid	3	4	4	4	4	4	23	Female	No
Not contextualized within Covid	2	3	1	2	1	1	40	Female	No
Not contextualized within Covid	3	4	3	4	4	1	20	Female	No
Not contextualized within Covid	2	2	4	4	2	4	20	Female	No
Not contextualized within Covid	6	1	5	6	6	4	24	Female	No
Not contextualized within Covid	4	2	6	5	5	4	20	Female	No
Not contextualized within Covid	3	3	5	3	4	3	19	Female	No
Not contextualized within Covid	3	4	5	5	3	3	20	Female	No
Not contextualized within Covid	4	5	2	2	3	5	21	Female	No
Not contextualized within Covid	3	5	3	3	3	5	21	Female	No
Not contextualized within Covid	4	5	4	5	5	5	21	Female	No
Not contextualized within Covid	3	3	3	3	2	2	24	Female	No
Not contextualized within Covid	4	4	5	5	5	3	19	Female	No
Not contextualized within Covid	3	5	5	6	6	5	23	Female	No
Not contextualized within Covid	4	4	5	3	3	4	21	Female	No
Not contextualized within Covid	4	4	2	5	5	4	24	Female	No
Not contextualized within Covid	2	3	5	4	6	3	30	Female	No
Not contextualized within Covid	1	1	2	2	5	2	25	Female	No
Not contextualized within Covid	4	4	1	2	2	2	27	Female	No
Not contextualized within Covid	5	5	5	6	6	6	24	Female	No
Not contextualized within Covid	4	3	4	5	5	2	22	Female	No
Not contextualized within Covid	5	5	3	3	3	2	26	Male	No
Not contextualized within Covid	5	5	5	5	3	4	61	Male	No
Not contextualized within Covid	3	6	6	6	6	6	24	Male	No
Not contextualized within Covid	2	2	5	6	6	4	21	Female	No
Not contextualized within Covid	1	4	6	6	5	3	55	Female	No
Not contextualized within Covid	1	1	6	6	6	6	22	Female	No

## Sheet: Study 2
Type of dilemma	Plausibility of action	Moral judgment task	Choice of action task	Plausibility/ scenario	Typicality/ scenario	Factuality/ scenario	Plausibility of stated consequences	Plausibility of better alternative actions	Age	Gender	Loss of a close relative or friend to Covid-19
Contextualized within COVID	Plausible	3	5	6	6	6	6	2	20	Female	No
Contextualized within COVID	Plausible	5	6	5	6	4	6	5	21	Female	No
Contextualized within COVID	Plausible	4	5	6	6	6	4	4	21	Female	No
Contextualized within COVID	Plausible	3	3	6	6	4	4	1	18	Female	No
Contextualized within COVID	Plausible	4	5	6	6	6	6	5	18	Female	No
Contextualized within COVID	Plausible	5	3	6	6	6	6	6	20	Male	No
Contextualized within COVID	Plausible	1	4	6	6	6	4	2	19	Female	No
Contextualized within COVID	Plausible	5	5	6	6	4	4	6	18	Female	No
Contextualized within COVID	Plausible	1	3	6	6	6	6	2	18	Female	No
Contextualized within COVID	Plausible	2	4	6	6	6	6	4	19	Female	No
Contextualized within COVID	Plausible	5	5	6	6	5	6	4	19	Female	No
Contextualized within COVID	Plausible	4	4	6	6	6	5	5	20	Female	No
Contextualized within COVID	Plausible	3	5	5	6	5	6	2	18	Female	No
Contextualized within COVID	Plausible	3	5	6	5	2	5	2	19	Female	No
Contextualized within COVID	Plausible	5	4	6	6	5	6	5	20	Male	No
Contextualized within COVID	Plausible	2	3	4	6	4	6	1	24	Female	No
Contextualized within COVID	Plausible	6	6	6	6	6	6	5	18	Female	No
Contextualized within COVID	Plausible	5	4	6	6	6	4	3	18	Male	No
Contextualized within COVID	Plausible	1	1	6	6	6	4	6	19	Female	No
Contextualized within COVID	Plausible	5	4	6	6	6	6	4	20	Female	No
Contextualized within COVID	Plausible	2	4	6	6	6	6	5	19	Male	No
Contextualized within COVID	Plausible	4	5	6	6	6	4	2	21	Female	No
Contextualized within COVID	Plausible	2	6	6	6	6	6	3	20	Female	No
Contextualized within COVID	Plausible	3	4	3	5	1	6	2	20	Female	No
Contextualized within COVID	Plausible	1	1	5	5	5	6	1	19	Female	No
Contextualized within COVID	Plausible	5	6	6	6	6	6	4	19	Female	No
Contextualized within COVID	Plausible	2	3	6	6	6	5	4	19	Female	No
Contextualized within COVID	Plausible	2	2	6	5	3	3	4	21	Female	No
Contextualized within COVID	Plausible	4	4	6	6	6	6	6	18	Female	No
Contextualized within COVID	Plausible	6	6	6	6	6	6	6	19	Female	No
Contextualized within COVID	Plausible	3	5	6	6	6	3	3	24	Female	No
Contextualized within COVID	Plausible	5	4	4	4	4	6	1	18	Female	No
Contextualized within COVID	Plausible	1	4	6	5	4	3	2	20	Female	No
Contextualized within COVID	Plausible	1	2	1	2	2	1	3	22	Female	No
Contextualized within COVID	Plausible	4	6	6	5	6	6	4	21	Female	No
Contextualized within COVID	Plausible	4	6	1	6	5	2	1	19	Female	No
Contextualized within COVID	Plausible	3	5	4	5	5	3	3	19	Female	No
Contextualized within COVID	Plausible	4	6	6	6	4	6	5	22	Female	No
Contextualized within COVID	Plausible	4	5	4	4	4	4	4	19	Female	No
Contextualized within COVID	Plausible	4	6	6	6	6	6	6	20	Female	No
Contextualized within COVID	Plausible	3	5	4	6	3	2	2	19	Female	No
Contextualized within COVID	Plausible	1	1	4	6	4	3	3	20	Female	No
Contextualized within COVID	Plausible	1	2	6	6	6	3	1	19	Male	No
Contextualized within COVID	Plausible	2	2	4	4	5	3	3	22	Male	No
Contextualized within COVID	Plausible	3	6	5	6	5	6	5	18	Female	No
Contextualized within COVID	Plausible	3	6	6	6	6	6	4	20	Female	No
Contextualized within COVID	Plausible	6	4	6	6	6	1	1	18	Female	No
Contextualized within COVID	Plausible	3	3	6	6	6	6	2	19	Female	No
Contextualized within COVID	Plausible	2	2	6	6	6	6	5	18	Female	No
Contextualized within COVID	Plausible	4	4	6	6	6	5	1	18	Female	No
Contextualized within COVID	Plausible	5	4	4	6	4	3	2	19	Female	No
Contextualized within COVID	Plausible	1	5	4	6	6	2	1	18	Female	No
Contextualized within COVID	Plausible	4	5	6	6	6	6	3	18	Female	No
Contextualized within COVID	Plausible	2	3	6	4	6	3	1	18	Female	No
Contextualized within COVID	Plausible	3	3	6	6	6	6	2	20	Female	No
Contextualized within COVID	Plausible	5	5	6	5	6	6	4	18	Female	No
Contextualized within COVID	Plausible	6	4	4	5	5	4	1	18	Female	No
Contextualized within COVID	Plausible	3	4	6	6	6	1	1	18	Female	No
Contextualized within COVID	Plausible	4	3	5	5	5	6	2	18	Female	No
Contextualized within COVID	Plausible	1	3	6	6	6	6	3	24	Female	No
Contextualized within COVID	Plausible	4	5	6	6	6	6	6	18	Female	No
Contextualized within COVID	Plausible	3	4	6	6	6	5	4	18	Female	No
Contextualized within COVID	Plausible	4	4	5	6	3	6	3	18	Female	No
Contextualized within COVID	Plausible	5	4	6	6	6	2	1	18	Female	No
Contextualized within COVID	Plausible	4	5	6	6	6	6	4	18	Female	No
Contextualized within COVID	Plausible	3	4	6	6	5	6	1	25	Female	No
Contextualized within COVID	Plausible	4	5	6	6	6	6	5	19	Male	No
Contextualized within COVID	Plausible	4	5	6	6	6	6	3	18	Female	No
Contextualized within COVID	Plausible	5	5	6	6	5	6	1	18	Male	No
Contextualized within COVID	Plausible	4	6	6	6	5	6	4	21	Female	No
Contextualized within COVID	Plausible	2	5	6	4	3	6	3	19	Female	No
Contextualized within COVID	Plausible	4	5	6	5	4	5	4	20	Female	No
Contextualized within COVID	Plausible	5	6	1	3	2	1	1	18	Female	No
Contextualized within COVID	Plausible	4	5	3	5	2	6	3	18	Female	No
Contextualized within COVID	Plausible	3	6	6	6	6	4	6	18	Female	No
Contextualized within COVID	Plausible	2	1	5	5	5	5	1	18	Female	No
Contextualized within COVID	Plausible	2	1	3	5	4	6	3	21	Female	No
Contextualized within COVID	Plausible	4	4	6	6	6	6	4	18	Female	No
Not contextualized within Covid	Plausible	3	2	6	5	6	6	3	19	Female	No
Not contextualized within Covid	Plausible	2	3	3	3	3	6	3	19	Female	No
Not contextualized within Covid	Plausible	5	5	4	4	5	2	2	20	Female	No
Not contextualized within Covid	Plausible	4	4	6	6	6	2	1	21	Female	No
Not contextualized within Covid	Plausible	4	6	3	5	4	6	1	18	Female	No
Not contextualized within Covid	Plausible	4	6	2	4	3	6	6	19	Female	No
Not contextualized within Covid	Plausible	4	2	3	3	3	2	3	21	Male	No
Not contextualized within Covid	Plausible	1	1	6	5	6	5	5	31	Female	No
Not contextualized within Covid	Plausible	1	1	5	6	6	6	1	18	Female	No
Not contextualized within Covid	Plausible	4	3	2	3	3	6	6	19	Female	No
Not contextualized within Covid	Plausible	5	6	6	5	5	6	1	18	Female	No
Not contextualized within Covid	Plausible	2	2	6	6	6	4	2	19	Female	No
Not contextualized within Covid	Plausible	3	5	6	6	5	5	4	18	Female	No
Not contextualized within Covid	Plausible	5	4	5	5	6	1	2	18	Female	No
Not contextualized within Covid	Plausible	6	1	6	6	6	4	4	18	Female	No
Not contextualized within Covid	Plausible	2	4	3	4	3	6	6	21	Female	No
Not contextualized within Covid	Plausible	5	4	2	2	4	5	2	19	Female	No
Not contextualized within Covid	Plausible	6	6	6	6	6	4	1	20	Female	No
Not contextualized within Covid	Plausible	4	5	6	6	6	6	2	19	Female	No
Not contextualized within Covid	Plausible	5	6	5	6	6	5	2	19	Female	No
Not contextualized within Covid	Plausible	4	5	4	6	2	6	2	19	Female	No
Not contextualized within Covid	Plausible	4	4	6	6	6	6	4	20	Female	No
Not contextualized within Covid	Plausible	5	5	4	4	5	5	2	36	Male	No
Not contextualized within Covid	Plausible	3	3	1	1	1	3	1	28	Male	No
Not contextualized within Covid	Plausible	3	4	5	6	6	6	3	18	Female	No
Not contextualized within Covid	Plausible	4	4	5	5	3	6	6	18	Female	No
Not contextualized within Covid	Plausible	5	6	6	6	6	6	4	19	Female	No
Not contextualized within Covid	Plausible	3	5	5	6	6	5	4	18	Female	No
Not contextualized within Covid	Plausible	4	5	6	6	6	6	4	18	Female	No
Not contextualized within Covid	Plausible	1	5	3	4	4	6	3	19	Female	No
Not contextualized within Covid	Plausible	4	6	5	6	6	6	1	19	Male	No
Not contextualized within Covid	Plausible	5	5	6	6	6	6	4	21	Female	No
Not contextualized within Covid	Plausible	4	4	6	6	6	6	2	24	Female	No
Not contextualized within Covid	Plausible	5	5	4	5	5	6	6	19	Female	No
Not contextualized within Covid	Plausible	4	6	4	5	6	6	2	18	Female	No
Not contextualized within Covid	Plausible	2	4	5	6	5	6	1	18	Female	No
Not contextualized within Covid	Plausible	4	5	2	2	2	4	4	21	Female	No
Not contextualized within Covid	Plausible	5	5	4	4	3	2	2	18	Female	No
Not contextualized within Covid	Plausible	2	2	4	5	5	5	2	18	Female	No
Not contextualized within Covid	Plausible	2	5	5	6	6	6	2	18	Female	No
Not contextualized within Covid	Plausible	5	5	6	6	4	5	3	20	Female	No
Not contextualized within Covid	Plausible	4	3	6	6	6	5	1	19	Female	No
Not contextualized within Covid	Plausible	4	6	3	4	6	3	3	21	Female	No
Not contextualized within Covid	Plausible	5	2	5	5	5	5	5	18	Female	No
Not contextualized within Covid	Plausible	5	5	3	5	5	6	6	19	Male	No
Not contextualized within Covid	Plausible	3	6	6	6	6	6	6	19	Female	No
Not contextualized within Covid	Plausible	4	6	4	6	3	6	3	19	Male	No
Not contextualized within Covid	Plausible	4	6	6	6	6	6	5	31	Female	No
Not contextualized within Covid	Plausible	5	5	6	6	6	6	3	18	Female	No
Not contextualized within Covid	Plausible	1	1	5	5	5	4	3	36	Female	No
Not contextualized within Covid	Plausible	2	4	2	6	5	6	2	21	Female	No
Not contextualized within Covid	Plausible	2	4	4	4	5	6	5	18	Female	No
Not contextualized within Covid	Plausible	1	5	6	6	6	5	5	18	Female	No
Not contextualized within Covid	Plausible	4	5	6	5	6	5	4	18	Female	No
Not contextualized within Covid	Plausible	4	4	5	5	5	6	3	32	Female	No
Not contextualized within Covid	Plausible	4	6	6	6	6	6	6	22	Female	No
Not contextualized within Covid	Plausible	4	5	4	6	4	6	3	20	Female	No
Not contextualized within Covid	Plausible	4	5	4	6	6	4	3	18	Female	No
Not contextualized within Covid	Plausible	4	3	6	5	5	1	1	19	Female	No
Not contextualized within Covid	Plausible	5	4	6	6	5	3	1	18	Female	No
Not contextualized within Covid	Plausible	5	4	3	5	5	2	2	19	Female	No
Not contextualized within Covid	Plausible	5	6	3	5	5	3	3	18	Female	No
Not contextualized within Covid	Plausible	6	5	3	6	4	1	1	18	Female	No
Not contextualized within Covid	Plausible	3	5	3	4	5	3	5	18	Female	No
Not contextualized within Covid	Plausible	2	4	5	5	4	4	2	18	Female	No
Not contextualized within Covid	Plausible	6	6	5	5	5	6	4	18	Female	No
Not contextualized within Covid	Plausible	4	1	2	5	5	6	6	18	Female	No
Not contextualized within Covid	Plausible	4	4	2	2	6	6	2	23	Female	No
Not contextualized within Covid	Plausible	2	5	6	5	4	6	3	20	Female	No
Not contextualized within Covid	Plausible	5	5	5	6	5	5	3	18	Female	No
Not contextualized within Covid	Plausible	1	3	4	5	6	5	3	18	Female	No
Not contextualized within Covid	Plausible	3	4	2	5	4	4	2	18	Female	No
Not contextualized within Covid	Plausible	4	4	6	4	4	2	2	19	Male	No
Not contextualized within Covid	Plausible	3	4	6	5	6	4	1	19	Female	No
Not contextualized within Covid	Plausible	5	6	3	5	4	6	6	18	Female	No
Not contextualized within Covid	Plausible	2	3	6	6	6	6	4	18	Female	No
Not contextualized within Covid	Plausible	4	4	6	6	6	6	2	18	Female	No
Not contextualized within Covid	Plausible	2	4	2	5	6	5	2	24	Female	No
Not contextualized within Covid	Plausible	3	3	4	6	5	6	4	18	Male	No
Not contextualized within Covid	Plausible	4	4	4	5	5	3	3	47	Male	No
Not contextualized within Covid	Plausible	4	6	3	4	6	6	5	19	Male	No
Not contextualized within Covid	Plausible	6	6	5	5	5	5	1	19	Male	No
Contextualized within COVID	Implausible	4	4	6	5	2	4	5	19	Female	No
Contextualized within COVID	Implausible	3	4	6	6	5	4	3	19	Female	No
Contextualized within COVID	Implausible	3	1	6	6	6	3	5	21	Female	No
Contextualized within COVID	Implausible	2	3	1	5	4	1	1	18	Female	No
Contextualized within COVID	Implausible	4	3	5	5	5	2	2	19	Female	No
Contextualized within COVID	Implausible	4	4	6	6	6	4	3	21	Female	No
Contextualized within COVID	Implausible	5	1	6	6	6	6	1	19	Female	No
Contextualized within COVID	Implausible	1	1	6	6	6	6	6	20	Male	No
Contextualized within COVID	Implausible	1	4	3	4	3	1	1	18	Female	No
Contextualized within COVID	Implausible	6	5	5	6	5	6	5	20	Female	No
Contextualized within COVID	Implausible	4	4	6	6	6	4	4	18	Female	No
Contextualized within COVID	Implausible	3	3	6	6	6	5	1	23	Female	No
Contextualized within COVID	Implausible	4	3	5	5	5	3	2	19	Female	No
Contextualized within COVID	Implausible	2	5	5	6	6	6	1	19	Female	No
Contextualized within COVID	Implausible	6	5	5	6	5	3	2	19	Male	No
Contextualized within COVID	Implausible	4	3	5	6	5	2	1	19	Female	No
Contextualized within COVID	Implausible	4	5	6	6	6	5	6	18	Female	No
Contextualized within COVID	Implausible	6	6	6	6	5	5	5	18	Female	No
Contextualized within COVID	Implausible	1	3	3	6	6	1	1	19	Female	No
Contextualized within COVID	Implausible	6	2	5	5	6	6	3	33	Male	No
Contextualized within COVID	Implausible	4	2	6	6	4	1	1	18	Female	No
Contextualized within COVID	Implausible	2	3	6	6	6	3	1	19	Female	No
Contextualized within COVID	Implausible	6	4	6	6	5	6	5	22	Male	No
Contextualized within COVID	Implausible	5	4	6	6	5	2	2	29	Female	No
Contextualized within COVID	Implausible	2	2	6	6	6	1	1	19	Female	No
Contextualized within COVID	Implausible	3	3	3	6	6	3	1	19	Female	No
Contextualized within COVID	Implausible	1	3	6	6	6	6	5	56	Female	No
Contextualized within COVID	Implausible	3	3	6	6	4	2	3	19	Female	No
Contextualized within COVID	Implausible	4	2	2	5	5	4	3	19	Female	No
Contextualized within COVID	Implausible	6	4	3	6	6	6	3	19	Female	No
Contextualized within COVID	Implausible	2	4	4	4	5	3	2	18	Female	No
Contextualized within COVID	Implausible	3	3	3	5	6	2	2	18	Female	No
Contextualized within COVID	Implausible	1	3	1	6	3	1	3	18	Female	No
Contextualized within COVID	Implausible	3	1	6	6	6	1	3	20	Male	No
Contextualized within COVID	Implausible	2	3	4	6	6	2	1	18	Female	No
Contextualized within COVID	Implausible	1	3	6	6	6	4	1	28	Female	No
Contextualized within COVID	Implausible	6	6	6	6	6	3	1	20	Female	No
Contextualized within COVID	Implausible	4	4	3	5	4	2	1	18	Female	No
Contextualized within COVID	Implausible	4	1	2	6	5	2	1	20	Male	No
Contextualized within COVID	Implausible	1	6	5	4	5	6	5	20	Male	No
Contextualized within COVID	Implausible	3	4	6	6	6	3	4	19	Male	No
Contextualized within COVID	Implausible	2	4	5	5	6	6	5	19	Male	No
Contextualized within COVID	Implausible	5	6	6	6	6	3	3	18	Female	No
Contextualized within COVID	Implausible	6	5	6	6	6	5	1	18	Female	No
Contextualized within COVID	Implausible	1	3	6	6	6	6	6	41	Female	No
Contextualized within COVID	Implausible	6	1	6	5	5	1	3	44	Female	No
Contextualized within COVID	Implausible	3	1	5	6	5	6	2	19	Female	No
Contextualized within COVID	Implausible	3	3	6	6	6	4	3	19	Female	No
Contextualized within COVID	Implausible	6	6	5	6	5	5	6	18	Female	No
Contextualized within COVID	Implausible	3	3	3	6	5	1	1	18	Female	No
Contextualized within COVID	Implausible	2	4	6	6	6	4	2	18	Female	No
Contextualized within COVID	Implausible	2	2	2	5	6	2	2	18	Female	No
Contextualized within COVID	Implausible	2	4	6	6	6	6	6	18	Female	No
Contextualized within COVID	Implausible	2	4	6	6	6	1	1	18	Female	No
Contextualized within COVID	Implausible	6	2	6	6	6	5	1	18	Female	No
Contextualized within COVID	Implausible	2	5	6	6	6	3	2	18	Female	No
Contextualized within COVID	Implausible	1	6	2	5	6	3	5	21	Male	No
Contextualized within COVID	Implausible	5	5	5	6	6	2	2	21	Female	No
Contextualized within COVID	Implausible	5	4	6	6	6	4	2	18	Female	No
Contextualized within COVID	Implausible	1	3	4	6	6	1	1	18	Female	No
Contextualized within COVID	Implausible	3	4	6	6	6	3	4	19	Female	No
Contextualized within COVID	Implausible	1	2	6	6	6	3	1	18	Female	No
Contextualized within COVID	Implausible	6	6	6	6	6	4	6	52	Male	No
Contextualized within COVID	Implausible	3	2	4	6	6	3	2	23	Male	No
Contextualized within COVID	Implausible	5	5	6	6	6	6	1	19	Male	No
Contextualized within COVID	Implausible	2	2	6	6	6	2	2	18	Female	No
Contextualized within COVID	Implausible	4	5	6	6	6	5	1	18	Female	No
Contextualized within COVID	Implausible	2	2	6	5	6	2	2	18	Female	No
Contextualized within COVID	Implausible	2	5	5	6	4	3	1	18	Female	No
Contextualized within COVID	Implausible	2	2	4	4	4	2	1	19	Female	No
Contextualized within COVID	Implausible	1	3	6	6	6	2	1	19	Female	No
Contextualized within COVID	Implausible	4	4	5	6	5	4	2	18	Female	No
Contextualized within COVID	Implausible	3	4	6	6	5	5	3	25	Male	No
Contextualized within COVID	Implausible	1	1	4	4	4	3	1	33	Male	No
Contextualized within COVID	Implausible	6	1	6	6	6	6	1	32	Female	No
Contextualized within COVID	Implausible	6	6	6	6	6	6	2	22	Female	No
Contextualized within COVID	Implausible	6	6	6	6	6	6	1	18	Female	No
Contextualized within COVID	Implausible	5	5	6	6	6	3	4	18	Male	No
Contextualized within COVID	Implausible	3	4	1	6	6	1	1	19	Female	No
Contextualized within COVID	Implausible	2	3	1	4	4	3	2	18	Female	No
Not contextualized within Covid	Implausible	3	2	5	4	3	3	1	18	Female	No
Not contextualized within Covid	Implausible	1	3	5	4	3	6	1	20	Female	No
Not contextualized within Covid	Implausible	4	5	6	6	6	5	1	18	Female	No
Not contextualized within Covid	Implausible	3	2	2	2	2	3	1	18	Female	No
Not contextualized within Covid	Implausible	5	5	4	3	3	4	4	22	Female	No
Not contextualized within Covid	Implausible	2	5	5	6	6	6	1	20	Male	No
Not contextualized within Covid	Implausible	5	4	6	5	4	6	1	19	Male	No
Not contextualized within Covid	Implausible	3	4	3	3	2	4	2	18	Female	No
Not contextualized within Covid	Implausible	3	4	4	4	4	3	1	18	Female	No
Not contextualized within Covid	Implausible	2	2	5	5	4	6	3	19	Female	No
Not contextualized within Covid	Implausible	4	3	2	3	4	6	4	18	Male	No
Not contextualized within Covid	Implausible	4	3	5	5	4	2	2	22	Female	No
Not contextualized within Covid	Implausible	2	3	4	4	5	1	1	18	Female	No
Not contextualized within Covid	Implausible	2	5	1	6	5	2	3	21	Female	No
Not contextualized within Covid	Implausible	3	4	6	6	6	6	1	19	Male	No
Not contextualized within Covid	Implausible	2	4	2	6	5	3	1	19	Female	No
Not contextualized within Covid	Implausible	2	4	3	6	6	3	1	24	Female	No
Not contextualized within Covid	Implausible	3	3	6	6	5	2	1	19	Female	No
Not contextualized within Covid	Implausible	6	5	6	6	4	5	1	18	Female	No
Not contextualized within Covid	Implausible	4	6	6	6	6	6	1	18	Female	No
Not contextualized within Covid	Implausible	4	4	5	5	5	2	2	20	Male	No
Not contextualized within Covid	Implausible	5	5	5	5	5	3	1	18	Female	No
Not contextualized within Covid	Implausible	6	6	5	4	4	5	3	21	Male	No
Not contextualized within Covid	Implausible	4	3	4	5	6	4	3	19	Male	No
Not contextualized within Covid	Implausible	6	5	5	6	5	4	4	18	Female	No
Not contextualized within Covid	Implausible	5	5	5	6	6	3	1	18	Female	No
Not contextualized within Covid	Implausible	4	5	6	6	6	1	5	18	Female	No
Not contextualized within Covid	Implausible	1	1	2	5	5	6	2	20	Female	No
Not contextualized within Covid	Implausible	2	4	2	4	5	6	1	18	Male	No
Not contextualized within Covid	Implausible	3	6	6	6	6	3	1	23	Female	No
Not contextualized within Covid	Implausible	5	4	5	5	5	4	1	20	Female	No
Not contextualized within Covid	Implausible	3	5	2	2	6	4	2	20	Female	No
Not contextualized within Covid	Implausible	4	3	4	5	4	4	3	18	Female	No
Not contextualized within Covid	Implausible	2	3	1	2	4	1	3	18	Female	No
Not contextualized within Covid	Implausible	4	6	4	5	6	4	2	26	Female	No
Not contextualized within Covid	Implausible	3	1	5	6	4	1	1	20	Female	No
Not contextualized within Covid	Implausible	4	4	5	5	5	3	3	21	Female	No
Not contextualized within Covid	Implausible	4	4	5	5	6	3	1	19	Female	No
Not contextualized within Covid	Implausible	4	4	5	5	5	4	3	19	Female	No
Not contextualized within Covid	Implausible	5	5	4	4	4	4	4	19	Female	No
Not contextualized within Covid	Implausible	6	6	5	6	4	3	1	21	Female	No
Not contextualized within Covid	Implausible	5	5	6	6	6	6	1	18	Female	No
Not contextualized within Covid	Implausible	3	6	6	6	5	5	2	18	Female	No
Not contextualized within Covid	Implausible	3	6	5	5	6	6	1	18	Female	No
Not contextualized within Covid	Implausible	3	1	6	6	6	4	1	18	Female	No
Not contextualized within Covid	Implausible	6	6	5	5	5	2	1	18	Female	No
Not contextualized within Covid	Implausible	4	2	6	6	6	1	1	18	Female	No
Not contextualized within Covid	Implausible	4	5	5	6	5	5	3	23	Male	No
Not contextualized within Covid	Implausible	4	4	5	4	4	4	1	18	Female	No
Not contextualized within Covid	Implausible	3	1	6	6	6	1	1	19	Female	No
Not contextualized within Covid	Implausible	2	5	6	4	5	5	4	18	Female	No
Not contextualized within Covid	Implausible	4	5	2	4	3	3	2	18	Female	No
Not contextualized within Covid	Implausible	5	4	6	4	4	5	5	18	Female	No
Not contextualized within Covid	Implausible	1	1	6	6	6	3	1	18	Male	No
Not contextualized within Covid	Implausible	4	5	6	6	5	3	2	18	Female	No
Not contextualized within Covid	Implausible	4	5	6	6	6	2	2	18	Female	No
Not contextualized within Covid	Implausible	1	1	6	6	6	1	1	21	Female	No
Not contextualized within Covid	Implausible	3	4	3	5	4	4	2	18	Female	No
Not contextualized within Covid	Implausible	4	5	2	4	4	3	2	18	Female	No
Not contextualized within Covid	Implausible	6	3	5	5	5	4	1	27	Female	No
Not contextualized within Covid	Implausible	2	4	4	5	6	6	1	18	Female	No
Not contextualized within Covid	Implausible	4	3	6	6	6	4	2	18	Female	No
Not contextualized within Covid	Implausible	2	1	5	4	3	1	1	18	Female	No
Not contextualized within Covid	Implausible	4	3	2	6	6	4	3	18	Male	No
Not contextualized within Covid	Implausible	2	2	5	5	4	4	3	19	Female	No
Not contextualized within Covid	Implausible	2	2	3	5	5	2	1	18	Female	No
Not contextualized within Covid	Implausible	3	2	3	5	6	4	3	18	Female	No
Not contextualized within Covid	Implausible	3	1	4	5	1	1	1	19	Female	No
Not contextualized within Covid	Implausible	2	4	6	6	4	2	1	18	Female	No
Not contextualized within Covid	Implausible	4	4	6	6	5	2	2	20	Female	No
Not contextualized within Covid	Implausible	3	4	4	6	6	5	2	18	Female	No
Not contextualized within Covid	Implausible	3	4	6	6	6	6	3	18	Male	No
Not contextualized within Covid	Implausible	2	5	6	6	4	1	1	19	Female	No
Not contextualized within Covid	Implausible	4	4	4	4	4	3	3	18	Female	No
Not contextualized within Covid	Implausible	1	6	3	4	4	4	3	20	Male	No
Not contextualized within Covid	Implausible	4	4	4	5	6	4	2	21	Male	No
Not contextualized within Covid	Implausible	3	3	6	4	6	3	1	20	Female	No
Not contextualized within Covid	Implausible	4	5	2	6	6	5	1	21	Female	No
Not contextualized within Covid	Implausible	3	4	3	2	2	5	3	18	Female	No
Not contextualized within Covid	Implausible	3	4	5	6	5	2	3	20	Female	No
